# Supplementary material for: A Pressure-Pad-Embedded Treadmill Yields Time-Dependent Errors in Estimating Ground Reaction Force during Walking
Source: Sensors (Basel). 2021 Aug 17;21(16):5511. doi: 10.3390/s21165511 (PMC8401449; doi:10.3390/s21165511)
Supplement: Supplementary file 1 [file sensors-21-05511-s001.zip]

Archive with 1 entries (1 files):
- sensors-1310284-supplementary.pdf
